# Supplementary material for: Beta burst-driven adaptive deep brain stimulation for gait impairment and freezing of gait in Parkinson’s disease
Source: Brain Commun. 2025 Jul 9;7(4):fcaf266. doi: 10.1093/braincomms/fcaf266 (PMC12268161; doi:10.1093/braincomms/fcaf266)
Supplement: fcaf266_Supplementary_Data [file fcaf266_supplementary_data.zip]

Archive with 3 entries (3 files):
- Supplementary_Materials.pdf
- Supplementary Video 1 Legend.pdf
- Supplementary Video 1.mp4
